# Supplementary material for: Integrative genomic and transcriptomic approaches decipher pre-harvest sprouting resistance in rice
Source: Front Plant Sci. 2025 Dec 11;16:1692942. doi: 10.3389/fpls.2025.1692942 (PMC12739471; doi:10.3389/fpls.2025.1692942)
Supplement: Supplementary file 1 [file Table1.xlsx]

## Sheet: Supplementary Table 1
Supplementary Table 1| Summary of 165 indica rice accessions and their germination rates.
Num.	Name	Germination rates
BF1	Lu Gui Ai	0.46
BF10	Hua Ai 15	0.14
BF100	Xiang Zhong Xian 1 Hao	0.04
BF101	Wu Hu 71 Zao	0.26
BF102	Tong Hong Ai	0.3
BF103	Ai Qing 3 Hao	0.28
BF104	Ai Ke Zao	0.18
BF105	Hu Hong Zao 1 Hao	0.44
BF106	Lian Tang Zao	0.42
BF107	Jiu Nong Zao 1 Hao	0.28
BF108	Jing Nong 69	0.52
BF109	Jing Nong 3 Hao	0.3
BF11	Guang Nong Ai 1 Hao	0.18
BF110	Jing Hong 1 Hao	0.24
BF111	Jin Guang 202	0.38
BF112	Jie Fang 1 Hao	0.16
BF113	Hong Wan 52	0.22
BF114	Tai Zao 5 Hao	0.3
BF115	Sheng Long	0.6
BF116	Sheng Ai 7 Hao	0.18
BF117	Shao Nuo 2 Hao	0.5
BF118	Qiu Zhan 470	0.76
BF119	Qiu Gui Ai 11	0.42
BF12	Xiang Ai Zao 9 Hao	0.02
BF120	Nan Jing 1 Hao	0.4
BF121	Hong Tu 31	0.52
BF122	Qing Ma Zao	0.44
BF124	Hong Nan	0.54
BF125	Hong Mi Dong Zhan	0.16
BF126	Lao Huang Gu	0.4
BF127	Fan Zi	0.36
BF128	Hunan Zao	0.28
BF129	Li Gu Zao	0.26
BF13	Xie Qing Zao B	0
BF131	Jing Ai Nuo	0.54
BF132	1296	0.04
BF133	E Zao 6 Hao	0.34
BF134	Zhu Liu Ai	0.32
BF135	Deng Deng Qi	0.48
BF136	An Nan Dao	0.34
BF137	Ma Fang Xian	0.08
BF138	Wu Hu 71 Zao	0.22
BF14	Fu Hui 838	0
BF140	Xin Ai 1 Hao	0.38
BF141	Wu Yi Ling Ling Liu	0.6
BF142	Dong Xuan 2 Hao	0.18
BF143	Xing Heng 1 Hao	0.48
BF144	Ai Hong 11	0.3
BF145	Liu Yi Ba Ba	0.56
BF146	Guang Da Bai	0.48
BF147	Hong Yun 33	0.08
BF149	Zhen D-1	0.88
BF15	K 17B	0.14
BF150	Wan Xian 22	0.96
BF151	Qiu Zhan 470	0.92
BF152	Zhen Mu 85	0.94
BF153	Hong Wan 52	0.7
BF154	Fu She 31	0.88
BF155	Ai Bai Qiu	0.98
BF156	Long Ge 113	0.66
BF157	Ai Jiao Bai Mi Zi	0.98
BF158	You Zhan Zi	0.82
BF159	5450	0.96
BF16	Er Jiu Qing	0.02
BF160	Xiu Jiang Zao 4 Hao	0.9
BF161	6001	0.36
BF163	6044	0.64
BF164	7055	0.82
BF165	Jing Nong 69	0.22
BF166	508	0.86
BF167	Xiu Jiang Wan 3 Hao	0.78
BF168	Jiang Xi Si Miao	0.94
BF169	Ba Yi Wan	0.6
BF17	Gui Lu Ai 8 Hao	0.16
BF170	San Ba Jiu B	0.8
BF172	Yi Xiang 1B	0.16
BF173	Hu Cheng 17	0.78
BF174	Hu Chao 1 Hao	0.1
BF175	Hu Shuang 1011	0.86
BF176	Hu Nan Zao 1 Hao	0.92
BF177	IR66	0.46
BF178	IR70	0.84
BF179	IRRI145	0.04
BF18	Zhong Gan Zao	0.08
BF180	IRRI151	0.7
BF181	Zhe Zao 33	0.9
BF19	Qing Gan Huang	0.04
BF2	Xiang Ai Zao 4 Hao	0.28
BF20	Zhu Ke 2 Hao	0.18
BF21	Guang Chang Ai	0.02
BF22	Xian Feng 1 Hao	0.04
BF23	Zhe Chang 3 Hao	0
BF24	Nan Te Hao	0.04
BF25	Lu Cai Hao	0.1
BF26	Guang Chang 13	0
BF27	Lian Tang Zao	0.08
BF28	Ai Jiao Nan Te	0.04
BF29	Qing Lian 16	0.14
BF3	Zhe Zao 216	0.24
BF30	Wen Xuan Qing	0.18
BF31	Xiang Zao Xian 1 Hao	0.1
BF32	Xiu Jiang Zao 9 Hao	0.08
BF33	Guang Xuan 3 Hao	0
BF34	Ai Zi Zhan	0.1
BF35	CDR 22	0.26
BF36	Gang 46B	0.22
BF37	Hu Nan Zao 1 Hao	0.3
BF38	Zhu Guang 23	0.04
BF39	Zhu Xi 26	0.12
BF4	Qi San Yi	0.06
BF40	Jun Xie	0.04
BF41	Zhen Long 13	0.16
BF42	Zhen Shan 97B	0.04
BF43	Hong 410	0.06
BF44	Hong Mei Zao	0.08
BF45	Zhai Ye Qing 8 Hao	0.2
BF46	Ai Tuo Gu 151	0.06
BF47	Hu Shuang 1011	0.18
BF49	Shuang Zhu Zhan	0.22
BF5	1296	0.1
BF51	Shu Hui 527	0.18
BF52	Cheng Hui 448	0.32
BF53	Te San Ai 2 Hao	0.38
BF54	Te Qing	0.26
BF55	Shuang Qi Zhan	0.38
BF56	Gui Zhao 2 Hao	0.3
BF57	Zhen Gui Ai 1 Hao	0.14
BF58	Yue Xiang Zhan	0.06
BF59	Gui Nong Zhan	0.26
BF6	Yu Chi 231-8	0.56
BF60	Qi Gui Zao 25	0.42
BF61	Qi Shan Zhan	0.26
BF62	Shuang Gui 36	0.08
BF63	San Er Ai	0.4
BF64	Qing Liu Ai	0.26
BF65	Feng Ai Zhan	0.24
BF66	Te Xian Zhan	0.18
BF67	Huang Hua Zhan	0.06
BF68	Guang Lu Ai	0.08
BF69	E Zao 1 Hao	0.1
BF7	Chen Wan 3 Hao	0.304348
BF70	Xiang Ai Zao 7 Hao	0.32
BF71	Xiang Ai Zao 8 Hao	0.2
BF72	Xiang Ai Zao 2 Hao	0.16
BF74	Hu Hong Zao 1 Hao	0.44
BF75	Cheng Du Ai 8 Hao	0.24
BF77	Xian Dao 1 Hao	0.1
BF79	Guang Wen 10 Hao	0.18
BF8	Xiang Wan Xian 2 Hao	0.04
BF80	Guang Nan 1 Hao	0.06
BF81	Gan Nan Zao 23	0.26
BF82	Gan Nan Zao 20	0.18
BF83	Fu She 31	0.04
BF84	San Jiu Feng	0.22
BF85	Er Jiu Duo	0.42
BF86	Cong Lu 51	0.1
BF87	Gui Zhao 13	0.4
BF91	Zhu Fei 10 Hao	0.32
BF92	Zhu Bao 384	0.24
BF93	Zhen Hong 17	0.2
BF94	Zhen Gui 9 Hao	0.44
BF95	Zao Xian 141	0.22
BF97	Yuan Shan Nuo	0.22
BF98	Xiu Jiang Zao 9 Hao	0.46
BF99	Xing Heng 1 Hao	0.22

## Sheet: Supplementary Table 2
Supplementary Table 2| Summary of significant loci from GWAS for PHS.
CHR.	Location of significant loci	Starting position of candidate interval	Termination position of candidate interval	Model
Chr3	16278444	16078444	16478444	MLM.
Chr4	7291038	7091038	7491038	MLM.
Chr11	887587	687587	1087587	MLM.
Chr3	16278444	16078444	16478444	MLMM.
Chr3	32839830	32639830	33039830	MLMM.
Chr3	32839848	32639848	33039848	MLMM.
Chr4	7291038	7091038	7491038	MLMM.
Chr5	20071546	19871546	20271546	MLMM.
Chr5	21774586	21574586	21974586	MLMM.
Chr6	23369191	23169191	23569191	MLMM.
Chr6	23713412	23513412	23913412	MLMM.
Chr6	23789591	23589591	23989591	MLMM.
Chr6	23794639	23594639	23994639	MLMM.
Chr6	23794646	23594646	23994646	MLMM.
Chr6	23794647	23594647	23994647	MLMM.
Chr6	23794654	23594654	23994654	MLMM.
Chr8	10848336	10648336	11048336	MLMM.
Chr8	25166274	24966274	25366274	MLMM.
Chr11	887587	687587	1087587	MLMM.
Chr11	12879248	12679248	13079248	MLMM.
Chr11	887587	687587	1087587	FarmCPU.

## Sheet: Supplementary Table 3
Supplementary Table 3|List of overlapping genes between GWAS candidate genes and transcriptomic DEGs.
Num.	MSU_Locus	Model
1	LOC_Os04g13210	MLM.
2	LOC_Os04g12980	MLM.
3	LOC_Os11g02740	MLM.
4	LOC_Os03g57960	MLMM.
5	LOC_Os04g13210	MLMM.
6	LOC_Os04g12980	MLMM.
7	LOC_Os03g57970	MLMM.
8	LOC_Os03g57780	MLMM.
9	LOC_Os08g39730	MLMM.
10	LOC_Os11g02740	MLMM.
11	LOC_Os05g36990	MLMM.
12	LOC_Os08g39840	MLMM.
13	LOC_Os08g40010	MLMM.
14	LOC_Os05g33890	MLMM.
15	LOC_Os08g17820	MLMM.
16	LOC_Os05g37060	MLMM.
17	LOC_Os06g39070	MLMM.
18	LOC_Os08g17520	MLMM.
19	LOC_Os03g58010	MLMM.
20	LOC_Os06g40220	MLMM.
